# Supplementary material for: Relationship Between Knowledge, Attitudes, and Practices for the Consumption of Spirulina-Enriched Fruit and Vegetable Juices: Structural Equation Modelling and Consumers’ Preference Evaluation Approach
Source: Nutrients. 2026 Apr 21;18(8):1309. doi: 10.3390/nu18081309 (PMC13119012; doi:10.3390/nu18081309)
Supplement: Supplementary file 1 [file nutrients-18-01309-s001.zip]

Archive with 5 entries (5 files):
- File S1 - Survey questions.pdf
- File S2 - Survey data.csv
- File S3 - Consumers test data.csv
- File S4 - Not normal transform.txt
- File S5 - SEM model.txt
