# Supplementary material for: Relationship Between Knowledge, Attitudes, and Practices for the Consumption of Spirulina-Enriched Fruit and Vegetable Juices: Structural Equation Modelling and Consumers’ Preference Evaluation Approach
Source: Nutrients. 2026 Apr 21;18(8):1309. doi: 10.3390/nu18081309 (PMC13119012; doi:10.3390/nu18081309)
Supplement: Supplementary file 1 [file nutrients-18-01309-s001.zip › File S2 - Survey data.csv]

Var1	Q1	Q2	Q3	Q4	Q5	Q6	Q7	Q8	Q9	Q10	Q11	Q12	Q13	Q14	Q15	Q16	Q17	Q18	Q19	Q20	Q21	Q22
I1	5	4	5	4	1	5	2	2	2	1	1	2	4	2	4	2	1	2	2	2	2	5
I2	1	4	3	4	1	1	3	3	2	2	2	2	1	3	1	1	1	3	2	3	3	3
I3	2	2	4	1	1	1	5	5	1	1	1	1	1	3	1	1	1	1	3	1	1	2
I4	5	5	5	5	4	2	2	2	3	3	3	3	3	4	3	3	3	3	4	4	4	5
I5	2	2	5	1	2	1	3	3	2	2	2	3	4	3	3	3	3	3	3	4	4	2
I6	3	4	3	4	2	1	2	2	5	5	5	5	5	5	4	5	1	5	4	5	5	4
I7	3	3	4	3	2	4	2	2	3	4	4	4	4	4	3	3	3	4	4	4	4	5
I8	4	4	2	3	3	2	3	3	3	2	2	1	1	2	1	1	1	1	1	1	3	1
I9	3	3	5	4	1	1	1	1	2	1	1	1	2	2	2	2	1	1	2	2	2	2
I10	5	5	5	5	3	5	3	3	4	3	4	4	3	3	4	4	4	4	4	4	4	4
I11	4	5	5	5	2	1	1	1	1	1	1	1	1	1	1	1	1	1	2	1	1	2
I12	1	1	1	2	3	2	2	3	4	5	5	5	5	5	1	1	5	4	3	5	5	5
I13	3	4	4	3	2	4	3	4	1	1	1	1	1	1	1	1	1	1	1	1	1	1
I14	5	5	5	3	4	5	2	2	4	4	4	4	3	4	3	3	1	4	4	4	4	4
I15	5	4	5	4	3	2	2	2	2	2	2	2	3	3	2	2	2	2	2	2	2	2
I16	5	1	1	1	1	1	5	5	3	1	1	1	3	3	3	1	5	1	3	3	3	3
I17	5	5	5	5	3	3	1	1	4	5	5	5	5	5	4	4	4	5	5	5	4	5
I18	4	5	5	5	5	5	5	5	5	5	5	5	5	5	5	4	5	5	5	5	5	5
I19	5	5	4	4	1	1	1	1	4	4	4	4	3	5	3	3	2	5	3	3	5	3
I20	5	4	5	3	2	5	4	2	3	1	1	1	3	4	2	2	2	4	5	1	4	5
I21	4	4	4	5	3	4	4	2	4	4	4	4	4	4	3	4	3	3	3	3	3	3
I22	2	4	5	5	3	3	4	3	4	4	5	4	4	4	4	4	3	4	3	4	4	5
I23	3	3	4	3	1	1	2	2	4	4	4	4	4	4	4	4	4	4	4	4	4	4
I24	4	5	5	5	3	1	3	4	4	5	5	5	5	5	5	5	3	4	4	4	4	4
I25	5	5	5	5	5	5	5	5	5	5	5	5	5	5	5	5	5	5	5	5	5	5
I26	4	3	5	1	1	4	3	3	3	3	3	3	3	3	4	3	1	4	4	1	4	1
I27	5	5	4	5	2	5	2	2	3	3	3	3	4	4	3	3	3	4	4	4	4	4
I28	4	5	5	4	2	2	2	2	4	4	4	4	5	4	4	4	2	4	4	4	4	3
I29	4	5	5	5	1	1	4	1	4	2	3	4	3	5	5	4	1	5	4	3	5	5
I30	3	3	3	3	2	3	1	1	3	3	3	3	3	3	3	3	1	3	3	2	3	3
I31	5	5	5	5	4	4	1	1	4	4	4	4	4	4	4	4	2	4	4	4	4	4
I32	5	5	5	5	1	1	2	2	4	4	3	3	3	3	3	3	3	3	4	4	4	3
I33	1	1	4	5	1	1	5	5	1	1	1	1	1	1	1	1	1	1	1	1	1	1
I34	3	5	5	1	1	1	1	1	5	3	5	5	3	5	5	3	3	5	5	5	5	5
I35	1	4	3	1	1	1	2	1	4	4	4	4	5	4	2	3	1	4	4	5	5	5
I36	5	5	5	5	1	1	3	3	4	4	5	5	3	3	3	3	3	4	3	4	4	3
I37	2	5	5	5	2	5	1	1	2	5	5	5	5	5	5	5	1	5	5	5	5	5
I38	5	4	5	5	1	4	3	3	3	3	3	3	3	3	3	3	3	3	4	4	4	3
I39	5	5	5	5	4	5	1	1	4	4	4	4	4	4	3	4	1	5	5	5	5	4
I40	5	5	5	5	5	5	3	3	4	4	5	5	4	5	4	5	1	4	5	4	5	3
I41	4	4	3	3	2	1	1	2	3	4	4	5	4	4	4	5	3	4	5	5	5	4
I42	1	2	3	2	3	1	3	4	2	1	3	3	4	3	1	4	1	4	3	3	4	1
I43	5	5	5	2	3	5	2	2	4	5	5	5	3	3	5	5	1	3	5	5	5	5
I44	5	5	5	1	1	1	5	5	1	1	1	1	1	1	1	1	1	1	5	5	5	1
I45	5	5	5	5	3	1	1	1	5	5	5	5	5	5	5	5	1	5	5	5	5	3
I46	1	1	1	1	1	1	1	1	1	1	1	1	1	1	1	1	1	1	1	1	1	1
I47	2	5	5	3	1	1	3	5	5	5	5	5	5	5	3	3	3	5	5	5	4	3
I48	5	5	5	5	2	5	1	1	5	5	5	5	5	5	5	5	1	5	5	5	5	5
I49	3	4	4	3	1	3	1	1	3	3	3	3	3	3	3	3	3	3	3	3	3	3
I50	5	5	5	5	4	4	3	3	4	4	3	4	3	3	3	3	3	3	3	3	3	3
I51	4	5	5	5	3	5	1	1	5	5	5	5	4	5	5	5	5	5	5	5	5	5
I52	2	2	3	1	1	1	2	2	2	1	3	2	2	3	3	3	2	3	3	2	3	3
I53	3	4	5	5	3	2	3	2	4	1	3	3	2	4	1	1	1	5	2	2	5	1
I54	4	4	3	4	4	1	3	3	4	4	4	4	4	4	4	4	4	4	4	4	4	4
I55	5	5	5	5	1	4	1	1	3	3	4	4	3	4	4	3	1	3	3	2	4	4
I56	3	3	4	3	1	1	1	1	5	5	5	5	5	5	4	5	2	5	5	5	5	5
I57	1	1	2	1	2	1	3	5	1	2	2	2	3	1	3	1	5	1	1	1	1	1
I58	5	5	5	3	2	3	4	2	5	5	5	5	4	5	4	5	3	5	5	5	5	3
I59	5	5	5	5	3	3	3	3	3	4	4	4	3	4	3	3	3	3	3	3	3	3
I60	2	2	5	2	1	1	3	3	3	3	3	3	3	3	3	3	1	3	3	3	4	2
I61	4	4	4	5	2	1	3	3	2	3	3	3	2	4	3	3	1	4	3	3	3	3
I62	4	5	4	3	2	4	3	2	4	3	4	4	4	4	3	3	2	4	4	4	4	2
I63	5	5	5	5	2	3	3	3	2	3	3	3	3	3	4	4	2	2	2	2	2	2
I64	4	4	4	3	3	1	1	1	5	3	5	5	5	5	5	5	1	5	5	5	5	5
I65	1	1	3	3	1	1	5	5	2	1	2	2	5	2	1	1	1	1	1	2	1	1
I66	5	5	5	3	1	2	3	3	4	3	3	3	3	4	2	2	1	4	4	4	3	4
I67	3	5	5	5	2	5	3	3	4	2	4	5	3	5	4	4	2	4	2	1	3	2
I68	4	4	5	5	3	1	3	3	4	3	4	4	4	4	4	4	4	4	3	4	4	4
I69	4	4	4	5	2	1	2	2	4	2	4	4	4	5	2	5	1	5	4	4	5	4
I70	5	5	5	5	5	5	1	1	5	5	5	5	5	5	5	5	2	5	3	3	3	3
I71	5	4	5	5	3	3	1	3	1	1	4	4	3	1	4	4	3	3	1	1	1	1
I72	5	5	5	5	4	5	1	1	5	5	5	5	3	5	5	5	5	5	5	5	5	5
I73	1	2	2	1	5	3	2	2	3	3	3	2	5	2	2	2	5	2	2	3	1	3
I74	5	4	5	4	3	3	2	2	5	3	3	4	4	5	4	4	3	5	4	4	4	4
I75	1	4	3	3	4	1	5	5	1	1	1	1	3	3	1	1	1	1	1	1	1	1
I76	5	4	4	2	3	5	1	1	4	4	4	4	4	4	4	4	3	4	4	4	4	4
I77	5	5	5	5	4	1	1	1	4	4	5	5	4	5	4	4	1	5	1	4	5	2
I78	5	5	5	4	1	2	3	1	4	5	5	5	3	4	4	4	1	4	5	3	4	2
I79	5	5	5	5	1	1	2	2	1	3	3	5	5	5	5	5	5	5	5	5	5	5
I80	5	5	3	3	5	5	5	5	3	1	1	3	3	4	4	4	1	3	2	2	2	1
I81	5	5	4	4	3	3	2	2	5	5	5	5	5	5	5	5	5	5	4	4	5	4
I82	5	5	5	3	3	2	1	1	4	3	3	3	4	3	3	4	1	5	4	3	4	2
I83	3	4	4	3	1	3	4	3	4	3	4	4	3	3	3	4	3	4	3	4	4	3
I84	4	4	3	3	3	4	4	4	3	3	4	3	3	3	4	3	4	4	4	3	3	3
I85	5	5	4	4	1	1	2	2	1	2	3	3	3	4	3	3	1	3	3	3	3	3
I86	5	3	5	1	1	5	3	3	3	3	3	3	3	3	3	3	3	3	3	4	4	4
I87	3	2	3	1	2	2	3	3	3	2	3	3	4	3	2	2	2	2	3	4	4	3
I88	5	5	5	5	5	5	5	1	1	1	2	1	1	1	1	1	1	1	1	1	1	1
I89	1	2	3	5	5	5	5	4	5	5	5	5	5	5	5	5	3	5	5	5	5	5
I90	2	2	1	2	1	3	1	1	1	2	3	2	1	2	1	2	2	2	2	2	2	2
I91	5	5	5	5	5	4	1	1	5	5	5	5	5	5	5	5	5	5	5	5	5	5
I92	3	4	5	5	4	4	1	5	5	3	5	4	5	3	4	4	5	3	4	5	5	5
I93	5	5	5	5	4	5	1	3	5	5	5	5	5	5	5	5	4	5	5	5	5	5
I94	5	5	5	5	1	2	4	4	5	3	5	5	5	5	5	3	3	5	3	4	4	5
I95	5	5	5	4	1	1	3	3	5	3	5	5	5	5	5	5	2	5	4	4	5	5
I96	5	5	5	4	3	5	3	2	5	3	5	5	5	5	5	4	1	5	5	4	5	5
I97	2	3	3	3	3	2	2	3	3	3	3	3	3	3	3	3	3	3	3	3	3	3
I98	4	3	4	3	3	3	3	4	4	4	3	4	3	4	2	4	4	4	4	4	4	3
I99	4	5	5	5	3	5	4	4	3	4	5	4	4	5	4	4	5	5	3	4	5	3
I100	1	1	5	1	1	1	1	1	1	1	1	1	1	1	1	1	1	1	1	1	1	1
I101	5	5	5	2	1	1	1	4	4	4	4	4	5	5	1	2	1	4	5	4	5	4
I102	5	5	5	4	1	1	4	4	5	5	5	5	5	5	5	5	1	5	5	5	5	4
I103	4	5	5	4	1	1	2	3	4	5	5	5	4	5	4	4	1	5	5	5	5	4
I104	2	2	2	1	1	1	4	4	4	2	2	2	5	3	1	1	1	1	1	1	2	1
I105	5	3	4	1	2	2	3	3	4	5	5	5	4	4	4	4	1	5	5	4	4	4
I106	5	5	5	3	1	1	3	3	3	3	3	3	3	3	2	2	2	2	4	4	4	1
I107	2	3	2	3	1	1	4	5	5	5	5	4	3	4	2	2	1	3	2	3	3	2
I108	1	4	3	3	1	1	4	4	4	4	4	4	4	4	4	4	4	4	4	4	4	4
I109	5	4	3	3	1	2	3	4	4	4	5	5	3	3	4	3	2	4	3	5	4	3
I110	3	3	5	3	1	1	3	3	3	1	5	3	2	3	3	3	1	3	3	1	3	1
I111	3	3	5	3	1	1	3	1	4	4	4	4	2	4	4	5	2	5	4	3	3	5
I112	4	4	4	4	3	5	3	4	3	3	4	3	3	4	3	4	3	4	3	3	4	2
I113	4	5	3	3	3	5	1	3	3	3	3	3	3	3	3	5	3	3	3	3	5	3
I114	4	5	3	3	3	5	1	3	3	3	3	3	3	3	3	5	3	3	3	3	5	3
I115	3	3	3	3	3	2	3	2	2	4	3	3	2	3	3	3	3	2	2	2	2	2
I116	2	3	3	4	1	3	3	3	3	2	4	3	2	3	3	3	3	3	3	3	3	3
I117	2	5	5	5	1	1	5	3	4	4	4	4	4	4	4	4	3	4	5	5	5	5
I118	1	3	5	2	2	1	3	3	3	4	4	4	3	5	2	4	1	4	5	4	4	4
I119	5	5	2	3	5	5	2	2	4	4	4	5	4	4	5	4	2	5	4	4	4	4
I120	4	5	5	3	5	5	2	5	4	3	3	3	4	3	3	3	3	4	2	4	4	4
I121	4	4	5	4	3	5	5	5	5	4	4	4	5	5	5	4	4	4	5	4	4	5
I122	5	5	3	4	3	5	3	3	3	3	3	3	3	4	3	4	2	4	4	4	4	4
I123	2	2	4	1	3	1	1	1	1	2	3	3	3	3	1	3	3	3	4	3	2	2
I124	5	5	4	5	2	5	4	4	4	4	4	4	4	4	3	4	1	5	5	5	5	3
I125	3	2	5	4	1	5	3	3	4	4	4	4	3	4	2	4	2	4	5	2	4	2
I126	5	5	3	2	3	4	3	1	3	4	4	4	4	4	4	2	4	4	4	5	5	5
I127	5	5	3	5	2	5	3	1	4	2	4	4	3	5	5	5	3	5	4	2	5	5
I128	5	5	4	4	3	5	3	3	3	2	3	3	3	3	3	3	3	3	3	3	3	3
I129	3	2	2	1	1	1	2	2	2	3	2	3	2	3	2	2	1	1	2	1	2	1
I130	3	1	1	1	1	1	1	1	1	1	1	1	1	1	1	1	1	3	1	1	1	1
I131	2	4	5	5	2	5	3	3	4	3	3	3	4	5	4	4	3	5	4	3	5	5
I132	1	1	1	1	1	1	1	1	1	1	1	1	1	1	1	1	1	1	1	1	1	1
I133	2	2	3	2	4	2	2	3	3	4	4	4	5	5	5	5	2	3	4	2	3	3
I134	1	1	3	3	3	1	5	3	1	1	1	1	1	1	1	1	1	1	2	1	1	4
I135	4	3	2	2	1	5	2	2	4	3	3	3	3	3	3	3	3	4	4	4	4	5
I136	4	1	3	5	1	1	1	1	3	3	2	2	5	4	1	3	2	4	3	1	3	5
