# Supplementary material for: Relationship Between Knowledge, Attitudes, and Practices for the Consumption of Spirulina-Enriched Fruit and Vegetable Juices: Structural Equation Modelling and Consumers’ Preference Evaluation Approach
Source: Nutrients. 2026 Apr 21;18(8):1309. doi: 10.3390/nu18081309 (PMC13119012; doi:10.3390/nu18081309)
Supplement: Supplementary file 1 [file nutrients-18-01309-s001.zip › File S3 - Consumers test data.csv]

Assessor	Sample	COLOUR acceptability	ODOUR acceptability	TEXTURE acceptability	TASTE acceptability	OVERALL acceptability	Ranking of sample
1	T1	6	6	6	6	6	2
2	T1	6	4	4	4	4	4
3	T1	6	6	5	5	4	5
4	T1	6	5	4	6	6	4
5	T1	7	7	7	7	7	1
6	T1	1	1	1	1	1	4
7	T1	3	5	7	7	7	1
8	T1	6	6	6	6	6	4
9	T1	4	2	6	7	5	2
10	T1	6	6	7	4	5	6
11	T1	6	6	6	6	6	2
12	T1	5	6	7	7	6	4
13	T1	6	6	5	5	5	5
14	T1	5	6	4	6	5	6
15	T1	6	6	5	4	4	6
16	T1	5	4	6	5	4	6
17	T1	7	6	7	6	6	1
18	T1	6	7	6	7	7	3
19	T1	3	3	2	2	3	6
20	T1	1	1	1	1	1	6
21	T1	7	6	6	6	6	2
22	T1	6	7	4	7	7	4
23	T1	4	3	4	3	4	4
24	T1	5	5	5	5	5	4
25	T1	6	6	4	4	5	4
26	T1	6	4	6	6	6	4
27	T1	5	6	7	3	3	5
28	T1	6	4	4	7	6	1
29	T1	6	3	7	7	6	3
30	T1	7	7	7	7	7	1
31	T1	5	6	3	5	4	2
32	T1	6	7	6	7	7	2
33	T1	7	7	7	7	7	3
34	T1	5	6	6	6	6	4
35	T1	5	6	6	6	6	4
36	T1	7	7	7	7	7	4
37	T1	7	7	5	6	6	5
38	T1	5	5	6	5	5	4
39	T1	6	5	7	6	6	4
40	T1	6	6	5	4	5	5
41	T1	7	7	7	7	7	4
42	T1	6	6	7	7	6	3
43	T1	7	7	7	7	7	3
44	T1	4	4	6	5	5	3
45	T1	6	7	6	7	7	3
46	T1	7	7	7	7	7	3
47	T1	7	6	6	6	6	1
48	T1	7	6	7	7	7	2
49	T1	4	5	4	4	4	4
50	T1	5	6	6	7	6	3
51	T1	2	4	4	6	7	4
52	T1	7	3	5	3	4	6
53	T1	7	7	7	7	7	5
54	T1	7	7	7	7	7	4
55	T1	7	4	5	1	4	6
56	T1	6	1	5	6	1	4
57	T1	6	6	6	5	6	4
58	T1	6	6	7	4	6	1
59	T1	4	6	5	7	6	5
60	T1	4	3	3	4	4	2
61	T1	5	5	6	6	6	2
62	T1	4	5	6	6	6	1
63	T1	4	4	5	6	5	4
64	T1	5	3	6	5	4	1
65	T1	6	6	5	5	5	5
66	T1	1	2	2	2	1	6
67	T1	6	3	4	3	3	4
68	T1	2	3	4	4	3	4
69	T1	3	3	3	3	3	6
70	T1	5	6	6	7	7	2
71	T1	6	6	6	6	6	5
72	T1	7	6	6	7	7	4
73	T1	7	7	7	7	7	3
74	T1	7	4	7	4	6	6
75	T1	7	7	7	7	7	2
76	T1	7	5	6	7	6	1
77	T1	6	6	5	5	5	4
78	T1	6	6	6	6	6	1
79	T1	5	2	5	2	4	2
80	T1	7	6	7	7	7	4
81	T1	6	5	6	6	6	2
82	T1	6	5	5	6	6	2
83	T1	7	6	7	6	7	1
84	T1	6	7	6	7	7	2
85	T1	4	5	5	6	5	3
86	T1	6	6	7	6	6	4
87	T1	7	7	4	6	6	3
88	T1	6	6	5	7	6	1
89	T1	5	6	4	6	5	3
90	T1	4	7	5	6	6	4
91	T1	7	7	7	7	7	2
92	T1	6	5	7	6	6	5
93	T1	7	7	7	7	7	3
94	T1	7	7	7	7	7	1
95	T1	7	7	7	7	7	1
96	T1	4	4	3	5	4	4
97	T1	4	2	5	2	3	3
98	T1	5	3	5	3	4	4
99	T1	6	6	7	7	6	3
100	T1	7	6	7	7	7	4
101	T1	6	4	3	6	6	5
102	T1	5	2	4	6	5	3
103	T1	7	6	5	5	6	5
104	T1	6	6	5	6	6	4
105	T1	5	3	4	5	6	4
106	T1	6	6	5	7	6	4
107	T1	6	7	7	4	5	4
108	T1	6	6	6	6	6	1
109	T1	6	6	6	6	6	5
110	T1	7	5	6	7	7	1
1	T2	3	5	6	6	5	3
2	T2	2	4	4	3	3	5
3	T2	2	5	5	4	4	4
4	T2	4	5	6	6	6	5
5	T2	5	6	7	6	6	3
6	T2	1	1	1	1	1	5
7	T2	3	4	7	7	7	3
8	T2	4	4	2	6	5	6
9	T2	1	4	5	7	5	6
10	T2	3	5	6	3	4	5
11	T2	2	4	5	4	4	3
12	T2	4	4	5	5	4	5
13	T2	3	4	5	5	5	4
14	T2	3	4	5	5	6	3
15	T2	4	4	5	6	6	4
16	T2	3	4	5	5	5	4
17	T2	2	4	5	5	4	6
18	T2	2	6	6	7	4	6
19	T2	1	2	3	2	3	5
20	T2	1	1	1	1	1	5
21	T2	4	3	4	4	4	5
22	T2	6	7	4	7	7	5
23	T2	4	4	3	3	3	5
24	T2	1	3	5	4	4	6
25	T2	2	5	2	5	6	3
26	T2	3	5	6	5	6	5
27	T2	5	6	7	6	5	4
28	T2	4	5	7	5	5	2
29	T2	3	4	7	6	6	6
30	T2	5	7	7	6	6	2
31	T2	4	4	3	5	5	6
32	T2	5	6	6	5	6	6
33	T2	5	5	4	6	6	5
34	T2	4	5	6	5	5	5
35	T2	5	5	6	6	5	5
36	T2	5	7	7	5	6	6
37	T2	1	3	5	6	5	6
38	T2	4	4	5	4	4	5
39	T2	2	5	6	6	6	6
40	T2	4	4	5	4	4	6
41	T2	7	7	7	7	7	5
42	T2	7	7	7	7	7	4
43	T2	6	7	7	7	7	4
44	T2	3	3	4	5	4	4
45	T2	3	1	5	7	5	5
46	T2	3	7	5	6	5	6
47	T2	4	6	6	6	5	3
48	T2	7	7	7	7	7	1
49	T2	3	3	4	3	3	5
50	T2	6	6	6	7	6	1
51	T2	2	4	4	5	6	6
52	T2	6	6	7	7	7	2
53	T2	7	6	7	7	7	4
54	T2	7	6	6	7	7	3
55	T2	5	5	5	1	4	4
56	T2	7	2	3	6	4	5
57	T2	5	4	5	5	5	5
58	T2	2	4	3	3	3	4
59	T2	2	4	6	7	6	3
60	T2	1	4	3	4	2	1
61	T2	3	3	5	7	6	2
62	T2	2	5	6	6	5	2
63	T2	3	1	4	6	4	5
64	T2	3	4	3	4	4	3
65	T2	6	6	5	6	6	4
66	T2	3	3	3	3	3	6
67	T2	2	3	3	3	3	6
68	T2	2	2	3	4	3	5
69	T2	6	6	7	7	7	4
70	T2	2	6	6	7	6	2
71	T2	5	6	6	6	6	6
72	T2	3	5	6	6	5	5
73	T2	7	7	6	6	7	4
74	T2	4	5	6	6	6	5
75	T2	5	6	7	7	6	5
76	T2	2	4	6	6	5	5
77	T2	4	5	6	6	5	5
78	T2	4	6	4	5	5	6
79	T2	2	1	3	3	4	3
80	T2	2	6	7	7	5	2
81	T2	4	4	4	5	5	6
82	T2	4	4	4	5	4	4
83	T2	1	5	5	7	6	2
84	T2	3	4	5	7	5	1
85	T2	2	2	4	5	4	5
86	T2	3	2	5	6	5	2
87	T2	2	3	4	5	6	3
88	T2	2	4	5	7	5	5
89	T2	2	3	4	7	5	4
90	T2	1	3	5	7	6	3
91	T2	3	4	5	5	4	3
92	T2	2	5	5	6	5	3
93	T2	7	7	7	7	7	3
94	T2	7	7	7	7	7	1
95	T2	1	7	7	5	5	3
96	T2	4	4	2	4	4	4
97	T2	5	4	6	5	5	6
98	T2	1	2	4	2	2	2
99	T2	4	4	5	5	5	5
100	T2	5	6	7	6	6	5
101	T2	3	6	6	7	6	4
102	T2	6	3	6	2	4	2
103	T2	6	7	6	6	6	2
104	T2	3	6	4	3	3	5
105	T2	1	2	4	2	5	5
106	T2	4	6	5	4	4	5
107	T2	2	6	6	2	3	5
108	T2	5	3	5	6	6	3
109	T2	1	6	6	6	6	4
110	T2	4	5	6	7	6	3
1	T3	3	4	6	6	6	1
2	T3	5	4	3	3	3	6
3	T3	6	5	5	6	5	6
4	T3	6	7	5	6	6	6
5	T3	5	6	7	5	6	5
6	T3	1	1	1	1	1	6
7	T3	3	5	5	7	7	2
8	T3	3	4	4	6	5	5
9	T3	3	4	5	7	5	5
10	T3	3	6	6	5	5	4
11	T3	2	4	6	5	3	6
12	T3	4	5	5	5	4	6
13	T3	3	4	5	5	5	2
14	T3	2	5	5	6	6	5
15	T3	5	5	4	6	6	5
16	T3	6	5	6	5	6	3
17	T3	1	5	5	6	5	2
18	T3	1	6	7	7	5	5
19	T3	5	2	3	3	4	4
20	T3	2	1	2	1	2	4
21	T3	3	3	4	4	4	6
22	T3	5	5	5	6	5	6
23	T3	2	3	3	3	3	6
24	T3	2	4	5	4	3	5
25	T3	2	4	3	5	5	6
26	T3	3	5	6	6	4	6
27	T3	3	3	5	2	2	6
28	T3	3	4	3	5	4	3
29	T3	3	4	7	5	6	5
30	T3	2	4	4	4	4	3
31	T3	5	5	4	4	4	5
32	T3	5	6	6	6	6	5
33	T3	5	5	5	5	5	6
34	T3	4	4	5	5	5	6
35	T3	7	7	7	7	7	6
36	T3	7	7	7	5	7	5
37	T3	1	3	5	7	7	4
38	T3	4	4	5	4	4	6
39	T3	2	6	7	6	6	5
40	T3	5	6	6	6	6	4
41	T3	7	7	7	7	6	6
42	T3	6	5	6	5	6	6
43	T3	7	7	7	6	7	6
44	T3	3	3	2	6	4	6
45	T3	3	1	5	7	5	6
46	T3	4	7	7	7	6	5
47	T3	4	6	6	6	5	2
48	T3	7	7	7	7	7	3
49	T3	2	3	3	3	3	6
50	T3	7	6	7	6	7	2
51	T3	3	4	5	6	6	5
52	T3	7	7	7	6	7	3
53	T3	7	7	7	7	7	3
54	T3	7	7	7	7	7	5
55	T3	5	4	5	1	4	5
56	T3	1	1	1	1	1	3
57	T3	4	6	4	4	4	6
58	T3	2	4	4	5	4	4
59	T3	2	4	6	7	6	6
60	T3	1	3	3	4	3	2
61	T3	4	5	7	7	6	2
62	T3	2	5	5	5	5	4
63	T3	3	3	3	5	3	6
64	T3	4	2	5	6	5	5
65	T3	5	6	5	5	5	4
66	T3	4	4	4	4	4	6
67	T3	2	4	3	4	4	5
68	T3	2	4	5	6	6	4
69	T3	5	5	5	5	5	5
70	T3	2	6	6	7	7	1
71	T3	5	6	6	7	7	3
72	T3	3	5	6	6	5	6
73	T3	6	7	5	5	5	5
74	T3	6	7	7	7	7	1
75	T3	5	6	7	6	6	6
76	T3	1	4	6	5	5	4
77	T3	4	5	5	7	6	1
78	T3	4	6	4	6	6	3
79	T3	5	2	1	2	3	2
80	T3	2	6	7	7	6	1
81	T3	4	5	5	7	6	4
82	T3	5	5	5	6	5	3
83	T3	1	4	5	6	5	5
84	T3	3	4	4	6	4	3
85	T3	2	3	2	3	3	6
86	T3	3	2	4	4	4	1
87	T3	4	3	4	7	6	3
88	T3	2	4	4	6	4	4
89	T3	2	3	5	7	5	5
90	T3	5	3	3	7	4	2
91	T3	3	5	5	4	4	4
92	T3	2	5	6	5	3	1
93	T3	7	7	7	7	7	3
94	T3	7	7	7	7	7	1
95	T3	1	5	5	3	3	4
96	T3	3	4	3	5	4	4
97	T3	5	6	6	5	5	5
98	T3	1	4	3	2	3	3
99	T3	4	4	5	5	5	6
100	T3	5	5	6	6	6	6
101	T3	3	6	6	7	7	6
102	T3	6	4	6	2	3	1
103	T3	5	6	5	7	6	1
104	T3	3	5	4	2	3	6
105	T3	1	4	5	2	3	6
106	T3	3	5	4	2	3	6
107	T3	3	6	4	4	3	6
108	T3	5	3	5	6	6	4
109	T3	1	6	6	6	6	6
110	T3	6	5	6	7	6	2
1	SC1	5	5	3	4	5	6
2	SC1	6	6	5	5	5	2
3	SC1	6	6	6	6	6	3
4	SC1	7	7	7	7	7	1
5	SC1	7	7	7	6	7	2
6	SC1	7	7	7	7	7	1
7	SC1	7	7	7	7	7	1
8	SC1	6	5	6	6	6	3
9	SC1	6	5	6	5	6	4
10	SC1	7	5	7	3	4	3
11	SC1	6	6	5	4	5	5
12	SC1	5	4	5	5	4	3
13	SC1	6	6	6	4	5	6
14	SC1	6	7	5	5	5	4
15	SC1	6	6	5	4	5	3
16	SC1	3	4	5	3	4	5
17	SC1	7	5	5	5	6	4
18	SC1	6	7	7	7	7	1
19	SC1	6	6	7	5	5	3
20	SC1	3	1	2	3	3	3
21	SC1	6	5	6	6	6	3
22	SC1	7	6	7	7	7	3
23	SC1	4	5	6	6	6	2
24	SC1	6	7	6	6	6	2
25	SC1	6	2	5	6	6	2
26	SC1	7	7	5	7	7	2
27	SC1	7	7	6	7	6	2
28	SC1	4	2	4	2	3	4
29	SC1	7	7	5	5	4	4
30	SC1	6	6	5	3	3	4
31	SC1	4	4	4	5	5	4
32	SC1	7	7	7	7	7	1
33	SC1	7	7	7	7	7	2
34	SC1	6	6	6	6	6	1
35	SC1	6	7	5	7	6	1
36	SC1	7	7	7	7	7	3
37	SC1	7	4	6	7	5	3
38	SC1	5	5	6	5	5	1
39	SC1	4	5	6	6	6	3
40	SC1	7	6	6	6	6	3
41	SC1	7	7	7	6	6	1
42	SC1	6	6	5	4	5	1
43	SC1	7	6	6	6	6	2
44	SC1	7	6	6	7	6	2
45	SC1	6	7	6	7	7	1
46	SC1	6	7	4	6	6	4
47	SC1	7	7	6	7	6	4
48	SC1	7	7	7	7	7	4
49	SC1	5	5	5	6	5	1
50	SC1	5	5	4	5	5	6
51	SC1	6	7	6	7	7	1
52	SC1	7	5	3	6	5	5
53	SC1	6	7	5	5	5	6
54	SC1	6	7	6	5	6	6
55	SC1	7	7	7	5	6	1
56	SC1	7	7	5	6	7	6
57	SC1	7	7	7	6	7	1
58	SC1	7	7	6	5	6	2
59	SC1	5	5	4	6	6	4
60	SC1	5	6	3	7	6	4
61	SC1	7	7	7	7	7	1
62	SC1	5	5	4	4	4	3
63	SC1	7	7	7	7	7	2
64	SC1	5	4	4	2	3	4
65	SC1	7	6	7	7	7	1
66	SC1	3	5	5	5	5	1
67	SC1	7	4	7	7	6	1
68	SC1	6	7	7	7	7	5
69	SC1	5	5	5	5	5	3
70	SC1	7	7	6	3	5	5
71	SC1	6	6	6	6	6	4
72	SC1	7	7	7	7	7	3
73	SC1	7	6	6	6	6	6
74	SC1	6	6	6	6	6	4
75	SC1	7	7	7	7	7	1
76	SC1	7	6	6	7	7	1
77	SC1	5	5	5	3	4	3
78	SC1	6	6	6	5	6	3
79	SC1	2	2	5	6	6	4
80	SC1	6	6	6	6	6	3
81	SC1	6	7	6	6	6	3
82	SC1	3	6	4	7	6	2
83	SC1	7	7	6	3	6	6
84	SC1	7	7	7	3	5	6
85	SC1	4	5	5	6	6	2
86	SC1	7	6	6	6	6	5
87	SC1	7	7	7	4	7	1
88	SC1	7	7	6	3	4	6
89	SC1	6	4	5	3	4	6
90	SC1	7	7	7	4	7	2
91	SC1	7	7	6	7	7	1
92	SC1	7	7	6	3	5	6
93	SC1	7	7	7	7	7	4
94	SC1	6	5	5	1	4	5
95	SC1	7	7	3	7	7	1
96	SC1	5	6	5	7	6	1
97	SC1	7	6	5	7	6	1
98	SC1	6	5	5	2	3	1
99	SC1	7	6	7	7	7	4
100	SC1	7	7	7	7	7	3
101	SC1	7	7	7	7	7	3
102	SC1	7	7	7	7	7	5
103	SC1	6	5	4	4	4	4
104	SC1	7	7	7	7	7	1
105	SC1	5	7	6	6	6	1
106	SC1	7	7	7	7	7	3
107	SC1	7	7	7	7	7	2
108	SC1	6	6	6	6	6	2
109	SC1	6	6	6	6	6	1
110	SC1	7	6	7	6	5	6
1	SC2	5	5	4	4	5	5
2	SC2	3	5	6	6	5	1
3	SC2	6	6	6	6	6	1
4	SC2	6	7	6	7	7	2
5	SC2	7	6	7	6	6	4
6	SC2	7	7	7	7	7	2
7	SC2	7	7	7	7	7	2
8	SC2	5	4	6	7	6	1
9	SC2	5	5	6	7	6	3
10	SC2	7	6	5	5	5	2
11	SC2	5	6	6	6	6	1
12	SC2	4	5	5	6	6	2
13	SC2	6	6	6	7	6	1
14	SC2	6	6	7	6	6	1
15	SC2	7	6	6	7	7	2
16	SC2	3	4	5	5	5	2
17	SC2	4	4	5	6	5	3
18	SC2	5	7	3	7	6	2
19	SC2	7	7	7	7	7	2
20	SC2	4	4	4	4	4	2
21	SC2	4	4	6	6	5	1
22	SC2	7	5	7	7	7	2
23	SC2	5	5	5	7	6	1
24	SC2	5	4	3	6	5	3
25	SC2	6	4	3	7	6	1
26	SC2	7	6	6	6	6	3
27	SC2	7	6	5	7	6	1
28	SC2	3	1	4	1	2	5
29	SC2	7	7	6	7	6	2
30	SC2	3	5	4	4	4	5
31	SC2	2	3	3	5	5	3
32	SC2	7	7	6	7	7	3
33	SC2	7	7	7	7	7	1
34	SC2	6	6	5	6	6	3
35	SC2	6	6	7	6	6	2
36	SC2	7	7	7	7	7	2
37	SC2	6	5	5	7	6	2
38	SC2	5	5	6	5	5	2
39	SC2	6	7	6	7	7	2
40	SC2	7	7	7	5	7	1
41	SC2	7	7	7	7	7	2
42	SC2	4	4	4	4	4	2
43	SC2	7	7	6	6	6	5
44	SC2	6	2	7	7	6	5
45	SC2	4	5	6	7	7	2
46	SC2	6	4	4	6	5	2
47	SC2	5	6	6	6	6	5
48	SC2	7	7	6	6	7	5
49	SC2	4	5	5	6	5	2
50	SC2	6	6	5	6	6	4
51	SC2	3	6	6	7	7	2
52	SC2	7	6	2	5	5	4
53	SC2	7	7	6	6	7	2
54	SC2	6	7	5	7	6	2
55	SC2	7	5	7	7	7	2
56	SC2	5	4	2	6	7	1
57	SC2	7	5	6	5	6	2
58	SC2	5	4	5	5	5	4
59	SC2	4	6	6	7	6	2
60	SC2	5	3	4	7	6	4
61	SC2	6	6	7	7	7	1
62	SC2	5	5	6	5	5	4
63	SC2	7	7	7	7	7	1
64	SC2	6	1	5	4	6	2
65	SC2	6	7	6	7	7	1
66	SC2	1	4	4	4	4	2
67	SC2	7	6	6	7	6	2
68	SC2	5	6	5	6	6	5
69	SC2	6	6	6	6	6	2
70	SC2	7	6	6	5	5	3
71	SC2	7	7	7	7	7	1
72	SC2	7	7	7	7	7	1
73	SC2	7	7	7	7	7	2
74	SC2	7	7	7	7	7	3
75	SC2	6	7	7	7	7	3
76	SC2	7	5	7	7	6	2
77	SC2	4	4	4	2	4	6
78	SC2	5	6	5	6	6	3
79	SC2	6	7	6	7	6	2
80	SC2	7	7	7	7	7	5
81	SC2	6	7	5	6	6	1
82	SC2	5	6	6	7	7	2
83	SC2	7	7	7	5	6	4
84	SC2	7	7	7	4	5	4
85	SC2	6	4	5	5	5	2
86	SC2	7	5	5	5	5	6
87	SC2	7	4	4	6	6	2
88	SC2	7	4	6	5	5	3
89	SC2	6	5	5	6	6	2
90	SC2	6	4	4	6	6	5
91	SC2	7	6	6	5	6	3
92	SC2	3	7	5	2	3	4
93	SC2	7	7	7	7	7	2
94	SC2	3	4	5	1	4	6
95	SC2	7	1	3	7	6	3
96	SC2	6	6	5	7	6	1
97	SC2	6	7	6	7	7	2
98	SC2	1	3	5	2	3	3
99	SC2	5	5	7	7	7	2
100	SC2	6	6	7	7	7	2
101	SC2	7	7	7	7	7	2
102	SC2	7	6	7	7	7	4
103	SC2	5	5	5	5	5	3
104	SC2	6	6	4	6	6	2
105	SC2	6	6	7	7	7	2
106	SC2	7	7	7	7	7	2
107	SC2	6	7	4	7	6	3
108	SC2	5	6	5	2	5	5
109	SC2	2	6	2	6	5	2
110	SC2	6	6	6	6	6	3
1	SC3	3	4	3	6	5	4
2	SC3	4	5	5	5	5	3
3	SC3	6	6	6	7	7	2
4	SC3	6	6	5	5	5	3
5	SC3	6	6	7	6	6	6
6	SC3	7	7	7	7	7	3
7	SC3	7	7	7	7	7	3
8	SC3	5	4	6	6	6	2
9	SC3	5	5	5	7	7	1
10	SC3	6	6	6	6	6	1
11	SC3	4	6	5	5	5	4
12	SC3	5	4	6	6	5	1
13	SC3	6	5	6	5	6	3
14	SC3	5	6	5	7	6	2
15	SC3	6	6	6	7	7	1
16	SC3	5	3	4	6	6	1
17	SC3	2	6	4	5	5	5
18	SC3	5	7	7	6	6	4
19	SC3	7	7	7	7	7	1
20	SC3	5	5	6	6	6	1
21	SC3	4	2	5	6	4	4
22	SC3	7	5	7	7	7	1
23	SC3	4	5	5	6	6	3
24	SC3	6	5	6	7	7	1
25	SC3	7	6	3	5	4	5
26	SC3	7	7	7	7	7	1
27	SC3	6	5	5	6	6	3
28	SC3	2	1	2	2	2	6
29	SC3	7	7	7	7	7	1
30	SC3	4	4	4	4	4	6
31	SC3	4	4	4	6	7	1
32	SC3	7	6	6	6	6	4
33	SC3	6	6	6	7	6	4
34	SC3	5	6	6	6	6	2
35	SC3	7	4	7	7	7	3
36	SC3	7	7	7	7	7	1
37	SC3	5	5	5	7	6	1
38	SC3	4	5	6	5	5	3
39	SC3	6	7	7	7	7	1
40	SC3	7	7	6	5	7	2
41	SC3	7	7	7	7	7	3
42	SC3	5	5	5	5	5	5
43	SC3	6	6	5	5	6	1
44	SC3	4	3	2	6	6	1
45	SC3	6	1	5	6	6	4
46	SC3	6	6	7	7	6	1
47	SC3	4	5	4	5	5	6
48	SC3	7	6	5	6	7	6
49	SC3	3	4	5	5	5	3
50	SC3	5	6	4	5	5	5
51	SC3	5	6	6	7	7	3
52	SC3	7	7	7	7	7	1
53	SC3	7	7	5	7	7	1
54	SC3	7	7	6	7	7	1
55	SC3	7	6	7	5	6	3
56	SC3	3	4	7	7	5	2
57	SC3	6	5	6	6	6	3
58	SC3	5	5	5	4	4	4
59	SC3	6	7	7	7	7	1
60	SC3	6	3	3	7	6	5
61	SC3	7	5	6	6	6	2
62	SC3	5	4	6	5	4	4
63	SC3	7	6	6	6	6	3
64	SC3	6	5	5	6	7	6
65	SC3	6	7	6	7	7	1
66	SC3	1	3	3	3	3	3
67	SC3	6	6	5	5	5	3
68	SC3	4	5	4	5	5	5
69	SC3	7	7	7	7	7	1
70	SC3	7	6	6	7	7	2
71	SC3	7	7	7	7	7	2
72	SC3	7	7	7	7	7	2
73	SC3	7	7	7	7	7	1
74	SC3	7	7	7	7	7	2
75	SC3	6	7	7	6	6	4
76	SC3	4	4	7	6	5	6
77	SC3	4	4	3	5	4	3
78	SC3	6	6	6	6	6	1
79	SC3	7	7	7	7	7	1
80	SC3	7	7	7	7	7	6
81	SC3	5	3	4	5	5	5
82	SC3	5	5	7	7	7	1
83	SC3	7	7	7	6	7	3
84	SC3	5	4	5	5	5	5
85	SC3	6	2	6	5	5	1
86	SC3	6	3	4	3	4	3
87	SC3	6	3	4	7	6	2
88	SC3	7	4	6	6	6	2
89	SC3	5	5	5	7	6	1
90	SC3	3	3	6	7	5	1
91	SC3	6	6	6	5	6	6
92	SC3	5	7	3	2	5	2
93	SC3	7	7	7	7	7	1
94	SC3	4	5	5	4	5	6
95	SC3	7	1	4	6	4	4
96	SC3	7	7	6	7	6	1
97	SC3	4	5	3	5	5	4
98	SC3	1	3	5	2	3	6
99	SC3	5	5	7	7	7	1
100	SC3	6	6	7	7	7	1
101	SC3	7	7	7	7	7	1
102	SC3	7	5	7	7	7	6
103	SC3	6	5	5	5	5	6
104	SC3	7	7	4	7	6	3
105	SC3	7	7	7	7	7	3
106	SC3	7	7	7	7	7	1
107	SC3	7	7	7	7	7	1
108	SC3	3	4	4	4	4	6
109	SC3	2	6	5	6	6	3
110	SC3	7	6	7	7	7	1
