# Supplementary material for: Relationship Between Knowledge, Attitudes, and Practices for the Consumption of Spirulina-Enriched Fruit and Vegetable Juices: Structural Equation Modelling and Consumers’ Preference Evaluation Approach
Source: Nutrients. 2026 Apr 21;18(8):1309. doi: 10.3390/nu18081309 (PMC13119012; doi:10.3390/nu18081309)
Supplement: Supplementary file 1 [file nutrients-18-01309-s001.zip › File S4 - Not normal transform.txt]

##############################################
# COMPLETE STATISTICAL WORKFLOW – ONE SCRIPT
##############################################

# Load libraries
library(readr)
library(dplyr)
library(tidyr)
library(car)        # Levene's test
library(nortest)    # Anderson-Darling
library(rstatix)    # Pairwise Wilcoxon
library(FSA)        # Dunn's test

##############################################
# Load data
##############################################

data <- read.csv("C:/temp/miona5.csv")

# Define variables
cat_vars <- paste0("A", 1:5)
num_vars <- paste0("Q", 1:22)

# Convert categorical variables to factors
data[cat_vars] <- lapply(data[cat_vars], as.factor)

##############################################
# 1. SUMMARY STATISTICS (MEAN ± SD)
##############################################

summary_stats <- data %>%
  pivot_longer(cols = all_of(num_vars),
               names_to = "Variable",
               values_to = "Value") %>%
  group_by(Variable) %>%
  summarise(
    Mean = mean(Value, na.rm = TRUE),
    SD   = sd(Value, na.rm = TRUE),
    Mean_SD = sprintf("%.2f ± %.2f", Mean, SD),
    .groups = "drop"
  )

cat("\n===== SUMMARY STATISTICS (Mean ± SD) =====\n")
print(summary_stats, n=30)

##############################################
# 2. NORMALITY TESTS
##############################################

shapiro_results <- lapply(num_vars, function(v) {
  x <- na.omit(data[[v]])
  if (length(x) >= 3) shapiro.test(x)$p.value else NA
})

ad_results <- lapply(num_vars, function(v) {
  x <- na.omit(data[[v]])
  if (length(x) >= 3) ad.test(x)$p.value else NA
})

normality_table <- data.frame(
  Variable = num_vars,
  Shapiro_p = unlist(shapiro_results),
  AndersonDarling_p = unlist(ad_results)
)

cat("\n===== NORMALITY TESTS =====\n")
print(normality_table)

##############################################
# 3. LEVENE’S TEST
##############################################

levene_results <- list()

for (a in cat_vars) {
  for (q in num_vars) {
    if (nlevels(data[[a]]) > 1) {
      levene_results[[paste(a, q, sep = "_")]] <-
        leveneTest(data[[q]] ~ data[[a]])$`Pr(>F)`[1]
    }
  }
}

levene_table <- data.frame(
  Test = names(levene_results),
  Levene_p = unlist(levene_results)
)

cat("\n===== LEVENE’S TEST =====\n")
print(levene_table)

##############################################
# 4. MANN–WHITNEY U TEST (2 GROUPS)
##############################################

# Assume:
# - `data` is your data frame
# - `cat_vars` is a vector of categorical variable names: c("A1", "A2", "A3", "A4", "A5")
# - `num_vars` is a vector of numeric variable names (e.g., Q1-Q22)

mw_results <- list()

for (a in cat_vars) {
  # Only apply Mann-Whitney if categorical variable has exactly 2 levels
  if (length(unique(data[[a]])) == 2) {
    for (q in num_vars) {
      test_name <- paste(a, q, sep = "_")
      mw_results[[test_name]] <- wilcox.test(data[[q]] ~ data[[a]])$p.value
    }
  } else {
    message(paste("Skipping", a, "- not 2 levels"))
  }
}

# Convert results to a data frame
mw_table <- data.frame(
  Test = names(mw_results),
  MannWhitney_p = unlist(mw_results)
)

# Print results
cat("\n===== MANN–WHITNEY U TEST =====\n")
print(mw_table, row.names = FALSE)

##############################################
# 5. KRUSKAL–WALLIS TEST (≥ 3 GROUPS)
##############################################

kw_results <- list()

for (a in cat_vars) {
  if (nlevels(data[[a]]) > 1) {
    for (q in num_vars) {
      kw_results[[paste(a, q, sep = "_")]] <-
        kruskal.test(data[[q]] ~ data[[a]])$p.value
    }
  }
}

kw_table <- data.frame(
  Test = names(kw_results),
  p_value = unlist(kw_results)
) %>%
  separate(Test, into = c("Factor", "Variable"), sep = "_") %>%
  mutate(Significant = ifelse(p_value < 0.05, "Yes", "No"))

cat("\n===== KRUSKAL–WALLIS TEST =====\n")
print(kw_table)

##############################################
# 6. FINAL TABLE: MEAN ± SD + p-VALUE
##############################################

final_table <- summary_stats %>%
  left_join(kw_table, by = "Variable") %>%
  arrange(p_value)

cat("\n===== FINAL SUMMARY TABLE =====\n")
print(final_table, n=120)

##############################################
# 7. COMPACT SIGNIFICANCE MATRIX
##############################################

significance_matrix <- kw_table %>%
  mutate(Sign = ifelse(p_value < 0.05, "*", "")) %>%
  select(Factor, Variable, Sign) %>%
  pivot_wider(names_from = Factor, values_from = Sign, values_fill = "")

cat("\n===== SIGNIFICANCE MATRIX (* p < 0.05) =====\n")
print(significance_matrix, n=40)

##############################################
# 8. FILTER ONLY SIGNIFICANT VARIABLES
##############################################

significant_only <- kw_table %>%
  filter(p_value < 0.05) %>%
  arrange(p_value)

cat("\n===== SIGNIFICANT VARIABLES ONLY =====\n")
print(significant_only)

##############################################
# 9. DUNN’S POST-HOC TEST (ONLY IF SIGNIFICANT)
##############################################

dunn_results <- list()

for (i in 1:nrow(significant_only)) {
  a <- significant_only$Factor[i]
  q <- significant_only$Variable[i]
  
  temp <- data %>% select(all_of(a), all_of(q)) %>% drop_na()
  
  dunn_results[[paste(a, q, sep = "_")]] <-
    dunnTest(as.formula(paste(q, "~", a)),
             data = temp,
             method = "holm")
}

##############################################
# 10. MANUSCRIPT-READY INTERPRETATION
##############################################

cat("\n===== MANUSCRIPT-READY INTERPRETATION =====\n")

interpretation <- significant_only %>%
  group_by(Factor) %>%
  summarise(
    Variables = paste(Variable, collapse = ", "),
    .groups = "drop"
  )

for (i in 1:nrow(interpretation)) {
  cat(
    "Statistically significant differences among groups defined by",
    interpretation$Factor[i],
    "were observed for variables",
    interpretation$Variables[i],
    "(Kruskal–Wallis test, p < 0.05).\n"
  )
}

##############################################
# END OF SCRIPT
##############################################
