# Supplementary material for: Relationship Between Knowledge, Attitudes, and Practices for the Consumption of Spirulina-Enriched Fruit and Vegetable Juices: Structural Equation Modelling and Consumers’ Preference Evaluation Approach
Source: Nutrients. 2026 Apr 21;18(8):1309. doi: 10.3390/nu18081309 (PMC13119012; doi:10.3390/nu18081309)
Supplement: Supplementary file 1 [file nutrients-18-01309-s001.zip › File S5 - SEM model.txt]

# ================================================
# 1. Load Packages
# ================================================

# Core SEM
library(lavaan)
library(semTools)

# Data handling
library(dplyr)
library(psych)

# Assumptions & diagnostics
library(MVN)
library(car)
library(nortest)

# Visualization
library(corrplot)
library(semPlot)

# ================================================
# 2. Data Import
# ================================================

data <- read.csv("C:\\temp\\miona4.csv")

# ================================================
# 2.1 Define variable groups
# ================================================

categorical_vars <- paste0("A", 1:5)
likert_vars      <- paste0("Q", 1:22)

# ================================================
# 2.2 Convert variables to correct types
# ================================================

data[categorical_vars] <- lapply(
  data[categorical_vars],
  factor
)

data[likert_vars] <- lapply(
  data[likert_vars],
  function(x) as.numeric(as.character(x))
)

# ================================================
# 2.3 Create numeric dataset for SEM
# ================================================

numeric_data <- data[likert_vars]

# ================================================
# 2.4 Confirm structure
# ================================================

str(data)

# Check for non-numeric issues in Likert items
sapply(numeric_data, function(x) sum(is.na(x)))

# Verify Likert scale range (should be 1–5)
sapply(numeric_data, range, na.rm = TRUE)

# ================================================
# 3. Descriptive Statistics & Variance Check
# ================================================

describe(numeric_data)

# Variance check (avoid zero variance items)
apply(numeric_data, 2, var)

# ================================================
# 4. Normality Assumptions
# ================================================

# ================================================
# 4.1 Univariate Normality (Kolmogorov–Smirnov)
# ================================================

ks_results <- sapply(numeric_data, function(x)
  ks.test(scale(x), "pnorm")$p.value)

ks_results

# ================================================
# 4.2 Multivariate Normality (Mahalanobis)
# ================================================

mah_dist <- mahalanobis(
  numeric_data,
  colMeans(numeric_data, na.rm = TRUE),
  cov(numeric_data, use = "pairwise.complete.obs")
)

# Cutoff (p < 0.001)
cutoff <- qchisq(
  p = 0.999,
  df = ncol(numeric_data)
)

outliers <- which(mah_dist > cutoff)

length(outliers)   # number of multivariate outliers
outliers           # row indices

# ================================================
# 5. Multicollinearity Diagnostics
# ================================================

# VIF and tolerance
vif_values <- vif(lm(Q1 ~ ., data = numeric_data))
vif_values

tolerance <- 1 / vif_values
tolerance

# ================================================
# 6. Spearman Correlation Matrix
# ================================================

# Compute Spearman correlations
cor_matrix_spearman <- cor(numeric_data, 
                           use = "pairwise.complete.obs", 
                           method = "spearman")

# Visualize correlation matrix
windows()
corrplot(cor_matrix_spearman, method = "color", type = "lower", tl.cex = 0.6)

# ================================================
# 7. Sample Adequacy
# ================================================

# ================================================
# 7.1 KMO and Bartlett (Spearman correlations)
# ================================================

# Use the Spearman correlation matrix
KMO(cor_matrix_spearman)

cortest.bartlett(cor_matrix_spearman, n = nrow(numeric_data))

# ================================================
# 8. Exploratory Factor Analysis (EFA)
# ================================================

efa_results <- fa(
  numeric_data,
  nfactors = 3,
  rotate = "oblimin",
  fm = "ml"
)

print(efa_results$loadings, cutoff = 0.40)

# ================================================
# 9. Reliability Analysis (Cronbach’s Alpha)
# ================================================

alpha_F1 <- alpha(numeric_data[, c("Q1","Q2","Q3","Q4","Q6")])                        # Q5 is out
alpha_F2 <- alpha(numeric_data[, c("Q9","Q10","Q11","Q12","Q13","Q14","Q15","Q16")])  # Q7, Q8 is out
alpha_F3 <- alpha(numeric_data[, c("Q18","Q19","Q20","Q21","Q22")])                  # Q17 is out

alpha_F1$total$raw_alpha 
alpha_F2$total$raw_alpha 
alpha_F3$total$raw_alpha

# ================================================
# 10. SEM Model Specification
# ================================================

sem_model <- '
  # Measurement model
  F1 =~ Q1 + Q2 + Q3 + Q4 + Q6                                    # Q5 is out
  F2 =~ Q9 + Q10 + Q11 + Q12 + Q13 + Q14 + Q15 + Q16              # Q7, Q8 is out
  F3 =~ Q18 + Q19 + Q20 + Q21 + Q22                               # Q17 is out

  # Structural model
  F2 ~ F1
  F3 ~ F1 + F2
'
# ================================================
# 11. SEM Estimation (Robust MLR)
# ================================================

fit_MLR <- sem(
  model = sem_model,
  data = numeric_data,
  estimator = "MLR",
  missing = "fiml"
)

fit_MLR

# ================================================
# 12. SEM Results
# ================================================

summary(
  fit_MLR,
  standardized = TRUE,
  fit.measures = TRUE,
  rsquare = TRUE
)

# ================================================
# Key Fit Indices
# ================================================

fitMeasures(
  fit_MLR,
  c("chisq","df","cfi","tli","gfi","agfi","rmsea","srmr","nfi")
)

# ================================================
# 13. Path Coefficients (β, SE, p-values)
# ================================================

parameterEstimates(
  fit_MLR,
  standardized = TRUE
) %>% 
  filter(op == "~")

# ================================================
# 14. Mediation Analysis (F1 → F2 → F3) ML + BOOTSTRAP
# ================================================

mediation_model <- '
  F1 =~ Q1 + Q2 + Q3 + Q4 + Q6                                  # Q5 is out
  F2 =~ Q9 + Q10 + Q11 + Q12 +Q13 + Q14 + Q15 + Q16             # Q7, Q8 is out
  F3 =~ Q18 + Q19 + Q20 + Q21 + Q22                             # Q17 is out

  F2 ~ a*F1
  F3 ~ b*F2 + c*F1

  indirect := a*b
  total := c + (a*b)
'

fit_med <- sem(
  mediation_model,
  data = numeric_data,
  estimator = "ML",      # REQUIRED for bootstrap
  se = "bootstrap",
  bootstrap = 5000
)

fit_med

summary(
  fit_med,
  standardized = TRUE,
  fit.measures = TRUE,
  rsquare = TRUE
)

# ================================================
# 15. Convergent Validity (AVE, CR) Manual CR and AVE calculation
# ================================================

std_loadings <- standardizedSolution(fit_MLR) %>%
  dplyr::filter(op == "=~")

calc_CR_AVE <- function(factor_name) {

  loadings <- std_loadings$est.std[std_loadings$lhs == factor_name]
  error_var <- 1 - loadings^2

  CR  <- sum(loadings)^2 / (sum(loadings)^2 + sum(error_var))
  AVE <- sum(loadings^2) / (sum(loadings^2) + sum(error_var))

  data.frame(
    Construct = factor_name,
    CR = round(CR, 3),
    AVE = round(AVE, 3)
  )
}

bind_rows(
  calc_CR_AVE("F1"),
  calc_CR_AVE("F2"),
  calc_CR_AVE("F3")
)

# ================================================
# 16. Discriminant Validity (Fornell–Larcker)
# ================================================

lavInspect(fit_MLR, "cor.lv")^2


# ================================================
# 17. SEM Path Diagram
# ================================================

windows()

semPaths(
  fit_MLR,
  what = "std",
  layout = "tree",
  edge.label.cex = 0.9,
  sizeMan = 5,
  sizeLat = 7,
  residuals = FALSE
)

# ================================================
# 18. Final SEM Evaluation and Effects
# ================================================

cat("\n================ SEM FIT INDICES =================\n")

fit_indices <- fitMeasures(
  fit_MLR,
  c("cfi", "tli", "gfi", "agfi", "rmsea", "srmr")
)

print(round(fit_indices, 4))

# ================================================
# 19. R² VALUES (Explained Variance)
# ================================================

cat("\n================ R² VALUES =================\n")

r2_values <- inspect(fit_MLR, "r2")
print(round(r2_values, 4))

# ================================================
# 20. DIRECT, INDIRECT, AND TOTAL EFFECTS
# ================================================

library(dplyr)

cat("\n================ DIRECT EFFECTS (Standardized) =================\n")

direct_effects <- parameterEstimates(
  fit_med,
  standardized = TRUE
) %>%
  filter(op == "~") %>%
  select(
    Outcome   = lhs,
    Predictor = rhs,
    Beta      = std.all,
    SE        = se,
    p_value   = pvalue
  )

print(direct_effects)

cat("\n================ INDIRECT & TOTAL EFFECTS =================\n")

mediation_effects <- parameterEstimates(
  fit_med,
  standardized = TRUE,
  boot.ci.type = "perc"
) %>%
  filter(op == ":=") %>%
  select(
    Effect = label,
    Beta   = std.all,
    SE     = se,
    p_value = pvalue,
    CI_low = ci.lower,
    CI_high = ci.upper
  )

print(mediation_effects)

# ================================================
# 21. CLEAN SUMMARY TABLE (Journal-Ready)
# ================================================

library(dplyr)

effects_table <- parameterEstimates(
  fit_med,
  standardized = TRUE
) %>%
  filter(op %in% c("~", ":=")) %>%
  mutate(
    Effect = ifelse(op == ":=", label, "Direct")
  ) %>%
  select(
    Effect,
    Outcome   = lhs,
    Predictor = rhs,
    Beta      = std.all,
    SE        = se,
    p_value   = pvalue
  )

print(effects_table)

# ================================================
# 22. INTERPRETATION TEMPLATE (FOR RESULTS SECTION)
# ================================================

effects_table %>%
  arrange(Effect, Outcome)

# write.csv(effects_table, "SEM_Effects_Table.csv", row.names = FALSE)

# ================================================
# 23. APA-STYLE TABLES (SEM RESULTS & EFFECTS)
# ================================================

# ================================================
# 23.1 APA-style table: Model fit indices
# ================================================

fit_apa <- data.frame(
  Index = c("CFI", "TLI", "GFI", "AGFI", "RMSEA", "SRMR"),
  Value = round(
    fitMeasures(
      fit_MLR,
      c("cfi","tli","gfi","agfi","rmsea","srmr")
    ), 3
  )
)

fit_apa

# ================================================
# 23.2 APA-style table: Standardized paths (β, SE, p)
# ================================================

apa_paths <- parameterEstimates(
  fit_MLR,
  standardized = TRUE
) %>%
  filter(op == "~") %>%
  select(
    Outcome   = lhs,
    Predictor = rhs,
    Beta      = std.all,
    SE        = se,
    p_value   = pvalue
  ) %>%
  mutate(
    Beta = round(Beta, 3),
    SE   = round(SE, 3),
    p_value = ifelse(p_value < .001, "< .001", round(p_value, 3))
  )

apa_paths

# ================================================
# 23.3 APA-style table: Direct, indirect, total effects
# ================================================

apa_mediation <- parameterEstimates(
  fit_med,
  standardized = TRUE,
  boot.ci.type = "perc"
) %>%
  filter(op %in% c("~", ":=")) %>%
  mutate(
    Effect = ifelse(op == ":=", label, "Direct")
  ) %>%
  select(
    Effect,
    Outcome = lhs,
    Predictor = rhs,
    Beta = std.all,
    SE = se,
    p_value = pvalue,
    CI_low = ci.lower,
    CI_high = ci.upper
  ) %>%
  mutate(across(c(Beta, SE, CI_low, CI_high), round, 3))

apa_mediation

# ================================================
# 24 Automated mediation classification
# ================================================

indirect_p <- apa_mediation %>%
  filter(Effect == "indirect") %>%
  pull(p_value)

direct_p <- apa_paths %>%
  filter(Outcome == "F3", Predictor == "F1") %>%
  pull(p_value)

mediation_type <- ifelse(
  indirect_p < 0.05 & direct_p < 0.05, "Partial mediation",
  ifelse(indirect_p < 0.05 & direct_p >= 0.05, "Full mediation",
         "No mediation")
)

mediation_type

# ================================================
# 25 MANUAL HTMT CALCULATION (STABLE, WORKS WITH YOUR DATA), HTMT is now preferred over Fornell–Larcker.
# ================================================

# ================================================
# MANUAL HTMT CALCULATION (Stable)
# ================================================

library(lavaan)
library(dplyr)

# 1. Define the CFA measurement model

measurement_model <- '
  F1 =~ Q1 + Q2 + Q3 + Q4 + Q6                                  # Q5 is out
  F2 =~ Q9 + Q10 + Q11 + Q12 +Q13 + Q14 + Q15 + Q16             # Q7, Q8 is out
  F3 =~ Q18 + Q19 + Q20 + Q21 + Q22                             # Q17 is out
'

# 2. Fit CFA first (required for HTMT)
fit_CFA <- cfa(
  model = measurement_model,
  data = numeric_data,  # Make sure numeric_data exists
  estimator = "MLR",    # robust
  missing = "fiml"
)

fit_CFA

# 3. Extract standardized loadings
std_loadings <- standardizedSolution(fit_CFA) %>%
  filter(op == "=~") %>%
  select(Construct = lhs, Item = rhs, Loading = est.std)

std_loadings

# 4. HTMT calculation function
calc_htmt <- function(f1, f2){
  load_f1 <- std_loadings$Loading[std_loadings$Construct == f1]
  load_f2 <- std_loadings$Loading[std_loadings$Construct == f2]
  num <- mean(outer(load_f1, load_f2, function(x,y) x*y))
  den <- sqrt(mean(outer(load_f1, load_f1, function(x,y) x*y)) *
                mean(outer(load_f2, load_f2, function(x,y) x*y)))
  num / den
}

# 5. Compute HTMT matrix
constructs <- c("F1","F2","F3")
htmt_matrix <- matrix(NA, nrow=3, ncol=3, dimnames=list(constructs, constructs))
for(i in 1:3){
  for(j in 1:3){
    if(i == j){ htmt_matrix[i,j] <- 1 } else { htmt_matrix[i,j] <- calc_htmt(constructs[i], constructs[j]) }
  }
}

# 6. APA-style HTMT table (long format)
htmt_table <- as.data.frame(as.table(round(htmt_matrix,3))) %>%
  filter(Var1 != Var2) %>%
  rename(Construct1 = Var1, Construct2 = Var2, HTMT = Freq) %>%
  arrange(Construct1, Construct2)

# View results
htmt_table

# ================================================
# 26 WLSMV model estimation (Ordinal Likert)
# ================================================

fit_WLSMV <- sem(
  sem_model,
  data = data,                       # NOT numeric_data
  estimator = "WLSMV",
  ordered = paste0("Q", 1:22)
)

summary(
  fit_WLSMV,
  standardized = TRUE,
  fit.measures = TRUE,
  rsquare = TRUE
)

# ================================================
# 27 Compare MLR vs WLSMV (recommended)
# ================================================

rbind(
  MLR = fitMeasures(fit_MLR, c("cfi","tli","rmsea","srmr")),
  WLSMV = fitMeasures(fit_WLSMV, c("cfi","tli","rmsea","srmr"))
) %>% round(3)

# ================================================
# 28 SEM pipeline
# ================================================

# ================================================
# 15. Convergent Validity (CR, AVE)
# ================================================

library(semTools)

cr_ave <- compRelSEM(
  fit_MLR,
  return.total = TRUE
)

cr_ave  # Composite Reliability (CR) and Average Variance Extracted (AVE)

# ================================================
# 16. HTMT Discriminant Validity (APA-style)
# ================================================

library(dplyr)

# 1. Define measurement model for CFA
measurement_model <- '
  F1 =~ Q1 + Q2 + Q3 + Q4 + Q6                                  # Q5 is out
  F2 =~ Q9 + Q10 + Q11 + Q12 +Q13 + Q14 + Q15 + Q16             # Q7, Q8 is out
  F3 =~ Q18 + Q19 + Q20 + Q21 + Q22                             # Q17 is out
'

# 2. Fit CFA with robust estimator
fit_CFA <- cfa(
  measurement_model,
  data = numeric_data,
  estimator = "MLR",
  missing = "fiml"
)

fit_CFA

# 3. Extract standardized loadings
std_loadings <- standardizedSolution(fit_CFA) %>%
  filter(op == "=~") %>%
  select(Construct = lhs, Item = rhs, Loading = est.std)

std_loadings

# 4. HTMT calculation function
calc_htmt <- function(f1, f2) {
  load_f1 <- std_loadings$Loading[std_loadings$Construct == f1]
  load_f2 <- std_loadings$Loading[std_loadings$Construct == f2]
  
calc_htmt

  # numerator: mean of cross-correlations
  num <- mean(outer(load_f1, load_f2, function(x,y) x*y))
  
  # denominator: geometric mean of within-construct correlations
  den <- sqrt(mean(outer(load_f1, load_f1, function(x,y) x*y)) *
                mean(outer(load_f2, load_f2, function(x,y) x*y)))
  
  htmt <- num / den
  return(htmt)
}

# 5. Create HTMT matrix automatically
constructs <- c("F1","F2","F3")
htmt_matrix <- matrix(NA, nrow = length(constructs), ncol = length(constructs),
                      dimnames = list(constructs, constructs))

for(i in 1:length(constructs)){
  for(j in 1:length(constructs)){
    if(i == j) {
      htmt_matrix[i,j] <- 1
    } else {
      htmt_matrix[i,j] <- calc_htmt(constructs[i], constructs[j])
    }
  }
}

# 6. Round for APA reporting
htmt_matrix_apa <- round(htmt_matrix, 3)

# 7. Convert to APA-style table (long format)
htmt_table <- as.data.frame(as.table(htmt_matrix_apa)) %>%
  filter(Var1 != Var2) %>%
  rename(
    Construct1 = Var1,
    Construct2 = Var2,
    HTMT = Freq
  ) %>%
  arrange(Construct1, Construct2)

htmt_table
